# Supplementary material for: Volatile hiring: uncertainty in search and matching models
Source: J Monet Econ. 2021 Oct;123:1–18. doi: 10.1016/j.jmoneco.2021.07.008 (PMC8547261; doi:10.1016/j.jmoneco.2021.07.008)
Supplement: Supplementary file 2 [file mmc2.zip]

Archive with 465 entries (371 files):
- ReplicationKit/Appendices/
- ReplicationKit/Appendices/Appendix_DifferentSSEntryProb/
- ReplicationKit/Appendices/Appendix_DifferentSSEntryProb/Inputs/
- ReplicationKit/Appendices/Appendix_DifferentSSEntryProb/Inputs/IRFs_SaMOptionValue_Uniform_p02_sigmaa0001_Recalib.mat
- ReplicationKit/Appendices/Appendix_DifferentSSEntryProb/Inputs/IRFs_SaMOptionValue_Uniform_p05_sigmaa0001_Recalib.mat
- ReplicationKit/Appendices/Appendix_DifferentSSEntryProb/Inputs/resultsOptionValue_p02_Recalib_sigmaa0To002.mat
- ReplicationKit/Appendices/Appendix_DifferentSSEntryProb/Inputs/resultsOptionValue_p05_Recalib_sigmaa0001.mat
- ReplicationKit/Appendices/Appendix_DifferentSSEntryProb/inputSettings.mat
- ReplicationKit/Appendices/Appendix_DifferentSSEntryProb/Output/
- ReplicationKit/Appendices/Appendix_DifferentSSEntryProb/Output/fig_App_P02vsP05_Recalib_sigmaa001.pdf
- ReplicationKit/Appendices/Appendix_DifferentSSEntryProb/Output/fig_App_Recalib_Loop0to002_WithComparison.pdf
- ReplicationKit/Appendices/Appendix_DifferentSSEntryProb/Output/fig_SaMOptionValue_P02vsP05_Recalib_sigmaa001_2x2.pdf
- ReplicationKit/Appendices/Appendix_DifferentSSEntryProb/plot_SaMWithOptionValue_LowerEntryProbability.m
- ReplicationKit/Appendices/Appendix_EndogenousMassEntrepreneurs/
- ReplicationKit/Appendices/Appendix_EndogenousMassEntrepreneurs/Inputs/
- ReplicationKit/Appendices/Appendix_EndogenousMassEntrepreneurs/Inputs/IRFs_SaMOptionValue_Uniform_EndoUps_isoelastic_iota0.mat
- ReplicationKit/Appendices/Appendix_EndogenousMassEntrepreneurs/Inputs/IRFs_SaMOptionValue_Uniform_EndoUps_isoelastic_iota10.mat
- ReplicationKit/Appendices/Appendix_EndogenousMassEntrepreneurs/Inputs/IRFs_SaMOptionValue_Uniform_EndoUps_isoelastic_iota100.mat
- ReplicationKit/Appendices/Appendix_EndogenousMassEntrepreneurs/inputSettings.mat
- ReplicationKit/Appendices/Appendix_EndogenousMassEntrepreneurs/Main/
- ReplicationKit/Appendices/Appendix_EndogenousMassEntrepreneurs/Main/dynareSAMOptionValue.jnl
- ReplicationKit/Appendices/Appendix_EndogenousMassEntrepreneurs/Main/dynareSAMOptionValue.log
- ReplicationKit/Appendices/Appendix_EndogenousMassEntrepreneurs/Main/dynareSAMOptionValue.m
- ReplicationKit/Appendices/Appendix_EndogenousMassEntrepreneurs/Main/dynareSAMOptionValue.mod
- ReplicationKit/Appendices/Appendix_EndogenousMassEntrepreneurs/Main/dynareSAMOptionValue/
- ReplicationKit/Appendices/Appendix_EndogenousMassEntrepreneurs/Main/dynareSAMOptionValue/checksum
- ReplicationKit/Appendices/Appendix_EndogenousMassEntrepreneurs/Main/dynareSAMOptionValue/Output/
- ReplicationKit/Appendices/Appendix_EndogenousMassEntrepreneurs/Main/dynareSAMOptionValue_dynamic.m
- ReplicationKit/Appendices/Appendix_EndogenousMassEntrepreneurs/Main/dynareSAMOptionValue_results.mat
- ReplicationKit/Appendices/Appendix_EndogenousMassEntrepreneurs/Main/dynareSAMOptionValue_set_auxiliary_variables.m
- ReplicationKit/Appendices/Appendix_EndogenousMassEntrepreneurs/Main/dynareSAMOptionValue_static.m
- ReplicationKit/Appendices/Appendix_EndogenousMassEntrepreneurs/Main/dynareSAMOptionValue_steadystate.m
- ReplicationKit/Appendices/Appendix_EndogenousMassEntrepreneurs/Main/fn_Cutoff.m
- ReplicationKit/Appendices/Appendix_EndogenousMassEntrepreneurs/Main/fn_Elasticity.m
- ReplicationKit/Appendices/Appendix_EndogenousMassEntrepreneurs/Main/fn_omega_chi.m
- ReplicationKit/Appendices/Appendix_EndogenousMassEntrepreneurs/Main/inputParameters.mat
- ReplicationKit/Appendices/Appendix_EndogenousMassEntrepreneurs/Main/inputSettings.mat
- ReplicationKit/Appendices/Appendix_EndogenousMassEntrepreneurs/Main/main_SaMOptionValue_extension_upsilon.m
- ReplicationKit/Appendices/Appendix_EndogenousMassEntrepreneurs/Main/Output/
- ReplicationKit/Appendices/Appendix_EndogenousMassEntrepreneurs/Main/Output/Figures/
- ReplicationKit/Appendices/Appendix_EndogenousMassEntrepreneurs/Main/Output/IRFs/
- ReplicationKit/Appendices/Appendix_EndogenousMassEntrepreneurs/Main/Output/IRFs/IRFs_SaMOptionValue_Extension_Upsilon_Spc.mat
- ReplicationKit/Appendices/Appendix_EndogenousMassEntrepreneurs/Main/Output/IRFs/IRFs_SaMOptionValue_Uniform_EndoUps_isoelastic_iota01.mat
- ReplicationKit/Appendices/Appendix_EndogenousMassEntrepreneurs/Main/simAndMoments3order/
- ReplicationKit/Appendices/Appendix_EndogenousMassEntrepreneurs/Main/simAndMoments3order/dlyap_doubling.m
- ReplicationKit/Appendices/Appendix_EndogenousMassEntrepreneurs/Main/simAndMoments3order/Dynare_Unfold_Matrices.m
- ReplicationKit/Appendices/Appendix_EndogenousMassEntrepreneurs/Main/simAndMoments3order/Get_BCov_xiLeadS_z.m
- ReplicationKit/Appendices/Appendix_EndogenousMassEntrepreneurs/Main/simAndMoments3order/GIRFPruning_v2.m
- ReplicationKit/Appendices/Appendix_EndogenousMassEntrepreneurs/Main/simAndMoments3order/impulseResponsePruning.m
- ReplicationKit/Appendices/Appendix_EndogenousMassEntrepreneurs/Main/simAndMoments3order/plotImpulseResponseDynare.m
- ReplicationKit/Appendices/Appendix_EndogenousMassEntrepreneurs/Main/simAndMoments3order/reduceControlsDynare.m
- ReplicationKit/Appendices/Appendix_EndogenousMassEntrepreneurs/Main/simAndMoments3order/RunDynarePruning.m
- ReplicationKit/Appendices/Appendix_EndogenousMassEntrepreneurs/Main/simAndMoments3order/Simulate_Pruning_LinearInov.m
- ReplicationKit/Appendices/Appendix_EndogenousMassEntrepreneurs/Main/simAndMoments3order/StateSpaceDynare_LinearInov.m
- ReplicationKit/Appendices/Appendix_EndogenousMassEntrepreneurs/Main/simAndMoments3order/UnconditionalMoments_2nd_Lyap.m
- ReplicationKit/Appendices/Appendix_EndogenousMassEntrepreneurs/Main/simAndMoments3order/UnconditionalMoments_3rd_Lyap.m
- ReplicationKit/Appendices/Appendix_EndogenousMassEntrepreneurs/Output/
- ReplicationKit/Appendices/Appendix_EndogenousMassEntrepreneurs/Output/fig_App_SaM_HetFirm_EndoMass_Isoelastic_Comparison.pdf
- ReplicationKit/Appendices/Appendix_EndogenousMassEntrepreneurs/plot_SaMOptionValue_EndoUpsilon.m
- ReplicationKit/Appendices/Appendix_HiringSpecifications/
- ReplicationKit/Appendices/Appendix_HiringSpecifications/dynareSAMOptionValue.jnl
- ReplicationKit/Appendices/Appendix_HiringSpecifications/dynareSAMOptionValue.log
- ReplicationKit/Appendices/Appendix_HiringSpecifications/dynareSAMOptionValue.m
- ReplicationKit/Appendices/Appendix_HiringSpecifications/dynareSAMOptionValue.mod
- ReplicationKit/Appendices/Appendix_HiringSpecifications/dynareSAMOptionValue/
- ReplicationKit/Appendices/Appendix_HiringSpecifications/dynareSAMOptionValue/Output/
- ReplicationKit/Appendices/Appendix_HiringSpecifications/dynareSAMOptionValue_dynamic.m
- ReplicationKit/Appendices/Appendix_HiringSpecifications/dynareSAMOptionValue_NoDispersion.jnl
- ReplicationKit/Appendices/Appendix_HiringSpecifications/dynareSAMOptionValue_NoDispersion.log
- ReplicationKit/Appendices/Appendix_HiringSpecifications/dynareSAMOptionValue_NoDispersion.m
- ReplicationKit/Appendices/Appendix_HiringSpecifications/dynareSAMOptionValue_NoDispersion.mod
- ReplicationKit/Appendices/Appendix_HiringSpecifications/dynareSAMOptionValue_NoDispersion/
- ReplicationKit/Appendices/Appendix_HiringSpecifications/dynareSAMOptionValue_NoDispersion/Output/
- ReplicationKit/Appendices/Appendix_HiringSpecifications/dynareSAMOptionValue_NoDispersion_dynamic.m
- ReplicationKit/Appendices/Appendix_HiringSpecifications/dynareSAMOptionValue_NoDispersion_results.mat
- ReplicationKit/Appendices/Appendix_HiringSpecifications/dynareSAMOptionValue_NoDispersion_set_auxiliary_variables.m
- ReplicationKit/Appendices/Appendix_HiringSpecifications/dynareSAMOptionValue_NoDispersion_static.m
- ReplicationKit/Appendices/Appendix_HiringSpecifications/dynareSAMOptionValue_NoDispersion_steadystate.m
- ReplicationKit/Appendices/Appendix_HiringSpecifications/dynareSAMOptionValue_results.mat
- ReplicationKit/Appendices/Appendix_HiringSpecifications/dynareSAMOptionValue_set_auxiliary_variables.m
- ReplicationKit/Appendices/Appendix_HiringSpecifications/dynareSAMOptionValue_static.m
- ReplicationKit/Appendices/Appendix_HiringSpecifications/dynareSAMOptionValue_steadystate.m
- ReplicationKit/Appendices/Appendix_HiringSpecifications/fn_Cutoff.m
- ReplicationKit/Appendices/Appendix_HiringSpecifications/fn_omega_chi.m
- ReplicationKit/Appendices/Appendix_HiringSpecifications/fnElasticity.m
- ReplicationKit/Appendices/Appendix_HiringSpecifications/inputParameters.mat
- ReplicationKit/Appendices/Appendix_HiringSpecifications/Inputs/
- ReplicationKit/Appendices/Appendix_HiringSpecifications/Inputs/IRFs_SaMOptionValue_Uniform_NonStochastic_p05_sigmaa0001_Recalib.mat
- ReplicationKit/Appendices/Appendix_HiringSpecifications/Inputs/IRFs_SaMOptionValue_Uniform_p05_sigmaa0001_Recalib.mat
- ReplicationKit/Appendices/Appendix_HiringSpecifications/inputSettings.mat
- ReplicationKit/Appendices/Appendix_HiringSpecifications/mainSaMOptionValue.m
- ReplicationKit/Appendices/Appendix_HiringSpecifications/Output/
- ReplicationKit/Appendices/Appendix_HiringSpecifications/Output/Figures/
- ReplicationKit/Appendices/Appendix_HiringSpecifications/Output/Figures/fig_App_sigmaa001_Recalib_NonStochasticHiring.pdf
- ReplicationKit/Appendices/Appendix_HiringSpecifications/Output/IRFs/
- ReplicationKit/Appendices/Appendix_HiringSpecifications/Output/IRFs/IRFs_SaMOptionValue_Uniform_Spc.mat
- ReplicationKit/Appendices/Appendix_HiringSpecifications/plot_SaMWithOptionValue_NonStochasticHiring.m
- ReplicationKit/Appendices/Appendix_HiringSpecifications/simAndMoments3order/
- ReplicationKit/Appendices/Appendix_HiringSpecifications/simAndMoments3order/dlyap_doubling.m
- ReplicationKit/Appendices/Appendix_HiringSpecifications/simAndMoments3order/Dynare_Unfold_Matrices.m
- ReplicationKit/Appendices/Appendix_HiringSpecifications/simAndMoments3order/Get_BCov_xiLeadS_z.m
- ReplicationKit/Appendices/Appendix_HiringSpecifications/simAndMoments3order/GIRFPruning_v2.m
- ReplicationKit/Appendices/Appendix_HiringSpecifications/simAndMoments3order/impulseResponsePruning.m
- ReplicationKit/Appendices/Appendix_HiringSpecifications/simAndMoments3order/plotImpulseResponseDynare.m
- ReplicationKit/Appendices/Appendix_HiringSpecifications/simAndMoments3order/reduceControlsDynare.m
- ReplicationKit/Appendices/Appendix_HiringSpecifications/simAndMoments3order/RunDynarePruning.m
- ReplicationKit/Appendices/Appendix_HiringSpecifications/simAndMoments3order/Simulate_Pruning_LinearInov.m
- ReplicationKit/Appendices/Appendix_HiringSpecifications/simAndMoments3order/StateSpaceDynare_LinearInov.m
- ReplicationKit/Appendices/Appendix_HiringSpecifications/simAndMoments3order/UnconditionalMoments_2nd_Lyap.m
- ReplicationKit/Appendices/Appendix_HiringSpecifications/simAndMoments3order/UnconditionalMoments_3rd_Lyap.m
- ReplicationKit/Appendices/Appendix_InfinitelyLived/
- ReplicationKit/Appendices/Appendix_InfinitelyLived/gamma_model/
- ReplicationKit/Appendices/Appendix_InfinitelyLived/gamma_model/dynareSAMOptionValue.jnl
- ReplicationKit/Appendices/Appendix_InfinitelyLived/gamma_model/dynareSAMOptionValue.log
- ReplicationKit/Appendices/Appendix_InfinitelyLived/gamma_model/dynareSAMOptionValue.m
- ReplicationKit/Appendices/Appendix_InfinitelyLived/gamma_model/dynareSAMOptionValue.mod
- ReplicationKit/Appendices/Appendix_InfinitelyLived/gamma_model/dynareSAMOptionValue/
- ReplicationKit/Appendices/Appendix_InfinitelyLived/gamma_model/dynareSAMOptionValue/Output/
- ReplicationKit/Appendices/Appendix_InfinitelyLived/gamma_model/dynareSAMOptionValue_dynamic.m
- ReplicationKit/Appendices/Appendix_InfinitelyLived/gamma_model/dynareSAMOptionValue_results.mat
- ReplicationKit/Appendices/Appendix_InfinitelyLived/gamma_model/dynareSAMOptionValue_set_auxiliary_variables.m
- ReplicationKit/Appendices/Appendix_InfinitelyLived/gamma_model/dynareSAMOptionValue_static.m
- ReplicationKit/Appendices/Appendix_InfinitelyLived/gamma_model/dynareSAMOptionValue_steadystate.m
- ReplicationKit/Appendices/Appendix_InfinitelyLived/gamma_model/fn_Cutoff_gamma.m
- ReplicationKit/Appendices/Appendix_InfinitelyLived/gamma_model/fn_Elasticity_gamma.m
- ReplicationKit/Appendices/Appendix_InfinitelyLived/gamma_model/fn_omega_chi_gamma.m
- ReplicationKit/Appendices/Appendix_InfinitelyLived/gamma_model/inputParameters.mat
- ReplicationKit/Appendices/Appendix_InfinitelyLived/gamma_model/inputSettings.mat
- ReplicationKit/Appendices/Appendix_InfinitelyLived/gamma_model/main_SaMOptionValue_gamma.m
- ReplicationKit/Appendices/Appendix_InfinitelyLived/gamma_model/Output/
- ReplicationKit/Appendices/Appendix_InfinitelyLived/gamma_model/Output/Figures/
- ReplicationKit/Appendices/Appendix_InfinitelyLived/gamma_model/Output/Figures/fig_HetFirm_GammaModel_sigma025_gamma0_recalib.pdf
- ReplicationKit/Appendices/Appendix_InfinitelyLived/gamma_model/Output/IRFs/
- ReplicationKit/Appendices/Appendix_InfinitelyLived/gamma_model/Output/IRFs/fig_HetFirm_GammaModel_sigma025_gamma0_recalib.mat
- ReplicationKit/Appendices/Appendix_InfinitelyLived/gamma_model/Output/IRFs/IRFs_GammaModel_sigmaa003_deathcalib_gamma0999.mat
- ReplicationKit/Appendices/Appendix_InfinitelyLived/gamma_model/Output/IRFs/IRFs_HetFirm_GammaModel_Spc.mat
- ReplicationKit/Appendices/Appendix_InfinitelyLived/gamma_model/simAndMoments3order/
- ReplicationKit/Appendices/Appendix_InfinitelyLived/gamma_model/simAndMoments3order/dlyap_doubling.m
- ReplicationKit/Appendices/Appendix_InfinitelyLived/gamma_model/simAndMoments3order/Dynare_Unfold_Matrices.m
- ReplicationKit/Appendices/Appendix_InfinitelyLived/gamma_model/simAndMoments3order/Get_BCov_xiLeadS_z.m
- ReplicationKit/Appendices/Appendix_InfinitelyLived/gamma_model/simAndMoments3order/GIRFPruning_v2.m
- ReplicationKit/Appendices/Appendix_InfinitelyLived/gamma_model/simAndMoments3order/impulseResponsePruning.m
- ReplicationKit/Appendices/Appendix_InfinitelyLived/gamma_model/simAndMoments3order/plotImpulseResponseDynare.m
- ReplicationKit/Appendices/Appendix_InfinitelyLived/gamma_model/simAndMoments3order/reduceControlsDynare.m
- ReplicationKit/Appendices/Appendix_InfinitelyLived/gamma_model/simAndMoments3order/RunDynarePruning.m
- ReplicationKit/Appendices/Appendix_InfinitelyLived/gamma_model/simAndMoments3order/Simulate_Pruning_LinearInov.m
- ReplicationKit/Appendices/Appendix_InfinitelyLived/gamma_model/simAndMoments3order/StateSpaceDynare_LinearInov.m
- ReplicationKit/Appendices/Appendix_InfinitelyLived/gamma_model/simAndMoments3order/UnconditionalMoments_2nd_Lyap.m
- ReplicationKit/Appendices/Appendix_InfinitelyLived/gamma_model/simAndMoments3order/UnconditionalMoments_3rd_Lyap.m
- ReplicationKit/Appendices/Appendix_InfinitelyLived/gamma0_model/
- ReplicationKit/Appendices/Appendix_InfinitelyLived/gamma0_model/dynareSAMOptionValue.jnl
- ReplicationKit/Appendices/Appendix_InfinitelyLived/gamma0_model/dynareSAMOptionValue.log
- ReplicationKit/Appendices/Appendix_InfinitelyLived/gamma0_model/dynareSAMOptionValue.m
- ReplicationKit/Appendices/Appendix_InfinitelyLived/gamma0_model/dynareSAMOptionValue.mod
- ReplicationKit/Appendices/Appendix_InfinitelyLived/gamma0_model/dynareSAMOptionValue/
- ReplicationKit/Appendices/Appendix_InfinitelyLived/gamma0_model/dynareSAMOptionValue/Output/
- ReplicationKit/Appendices/Appendix_InfinitelyLived/gamma0_model/dynareSAMOptionValue_dynamic.m
- ReplicationKit/Appendices/Appendix_InfinitelyLived/gamma0_model/dynareSAMOptionValue_results.mat
- ReplicationKit/Appendices/Appendix_InfinitelyLived/gamma0_model/dynareSAMOptionValue_set_auxiliary_variables.m
- ReplicationKit/Appendices/Appendix_InfinitelyLived/gamma0_model/dynareSAMOptionValue_static.m
- ReplicationKit/Appendices/Appendix_InfinitelyLived/gamma0_model/dynareSAMOptionValue_steadystate.m
- ReplicationKit/Appendices/Appendix_InfinitelyLived/gamma0_model/fn_Cutoff_nodeath.m
- ReplicationKit/Appendices/Appendix_InfinitelyLived/gamma0_model/fn_Elasticity.m
- ReplicationKit/Appendices/Appendix_InfinitelyLived/gamma0_model/fn_Elasticity_nodeath.m
- ReplicationKit/Appendices/Appendix_InfinitelyLived/gamma0_model/fn_omega_chi.m
- ReplicationKit/Appendices/Appendix_InfinitelyLived/gamma0_model/fn_omega_chi_nodeath.m
- ReplicationKit/Appendices/Appendix_InfinitelyLived/gamma0_model/inputParameters.mat
- ReplicationKit/Appendices/Appendix_InfinitelyLived/gamma0_model/inputSettings.mat
- ReplicationKit/Appendices/Appendix_InfinitelyLived/gamma0_model/main_SaMOptionValue_infinitelylived_gamma0.m
- ReplicationKit/Appendices/Appendix_InfinitelyLived/gamma0_model/Output/
- ReplicationKit/Appendices/Appendix_InfinitelyLived/gamma0_model/Output/Figures/
- ReplicationKit/Appendices/Appendix_InfinitelyLived/gamma0_model/Output/Figures/fig_SaM_HetFirm_p05_NoDeath_sigmaa0025_Recalib.pdf
- ReplicationKit/Appendices/Appendix_InfinitelyLived/gamma0_model/Output/Figures/fig_SaM_OptionValue_p05_NoDeath_sigmaa0025_Recalib.pdf
- ReplicationKit/Appendices/Appendix_InfinitelyLived/gamma0_model/Output/Figures/IRFs_SaMOptionValue_Uniform_NoDeath_p05_sigmaa025_RecalibAsInBaselineWith003.pdf
- ReplicationKit/Appendices/Appendix_InfinitelyLived/gamma0_model/Output/IRFs/
- ReplicationKit/Appendices/Appendix_InfinitelyLived/gamma0_model/Output/IRFs/IRFs_HetFirm_Gamma0Model_Spc.mat
- ReplicationKit/Appendices/Appendix_InfinitelyLived/gamma0_model/simAndMoments3order/
- ReplicationKit/Appendices/Appendix_InfinitelyLived/gamma0_model/simAndMoments3order/dlyap_doubling.m
- ReplicationKit/Appendices/Appendix_InfinitelyLived/gamma0_model/simAndMoments3order/Dynare_Unfold_Matrices.m
- ReplicationKit/Appendices/Appendix_InfinitelyLived/gamma0_model/simAndMoments3order/Get_BCov_xiLeadS_z.m
- ReplicationKit/Appendices/Appendix_InfinitelyLived/gamma0_model/simAndMoments3order/GIRFPruning_v2.m
- ReplicationKit/Appendices/Appendix_InfinitelyLived/gamma0_model/simAndMoments3order/impulseResponsePruning.m
- ReplicationKit/Appendices/Appendix_InfinitelyLived/gamma0_model/simAndMoments3order/plotImpulseResponseDynare.m
- ReplicationKit/Appendices/Appendix_InfinitelyLived/gamma0_model/simAndMoments3order/reduceControlsDynare.m
- ReplicationKit/Appendices/Appendix_InfinitelyLived/gamma0_model/simAndMoments3order/RunDynarePruning.m
- ReplicationKit/Appendices/Appendix_InfinitelyLived/gamma0_model/simAndMoments3order/Simulate_Pruning_LinearInov.m
- ReplicationKit/Appendices/Appendix_InfinitelyLived/gamma0_model/simAndMoments3order/StateSpaceDynare_LinearInov.m
- ReplicationKit/Appendices/Appendix_InfinitelyLived/gamma0_model/simAndMoments3order/UnconditionalMoments_2nd_Lyap.m
- ReplicationKit/Appendices/Appendix_InfinitelyLived/gamma0_model/simAndMoments3order/UnconditionalMoments_3rd_Lyap.m
- ReplicationKit/Appendices/Appendix_InfinitelyLived/Inputs/
- ReplicationKit/Appendices/Appendix_InfinitelyLived/Inputs/IRFs_Baseline_sigmaa003_recalib.mat
- ReplicationKit/Appendices/Appendix_InfinitelyLived/Inputs/IRFs_Gamma0Model_sigmaa025_recalib.mat
- ReplicationKit/Appendices/Appendix_InfinitelyLived/Inputs/IRFs_GammaModel_sigmaa003_BaselineCalib_gamma0999.mat
- ReplicationKit/Appendices/Appendix_InfinitelyLived/inputSettings.mat
- ReplicationKit/Appendices/Appendix_InfinitelyLived/Output/
- ReplicationKit/Appendices/Appendix_InfinitelyLived/Output/Fig_App_HetFirm_Comparison_InfinitelyLived.pdf
- ReplicationKit/Appendices/Appendix_InfinitelyLived/plot_SaMWithOptionValue_InfinitelyLived.m
- ReplicationKit/Appendices/Appendix_NormalDistribution/
- ReplicationKit/Appendices/Appendix_NormalDistribution/dynareSAMOptionValue.jnl
- ReplicationKit/Appendices/Appendix_NormalDistribution/dynareSAMOptionValue.log
- ReplicationKit/Appendices/Appendix_NormalDistribution/dynareSAMOptionValue.m
- ReplicationKit/Appendices/Appendix_NormalDistribution/dynareSAMOptionValue.mod
- ReplicationKit/Appendices/Appendix_NormalDistribution/dynareSAMOptionValue/
- ReplicationKit/Appendices/Appendix_NormalDistribution/dynareSAMOptionValue/Output/
- ReplicationKit/Appendices/Appendix_NormalDistribution/dynareSAMOptionValue_dynamic.m
- ReplicationKit/Appendices/Appendix_NormalDistribution/dynareSAMOptionValue_NoDispersion.jnl
- ReplicationKit/Appendices/Appendix_NormalDistribution/dynareSAMOptionValue_NoDispersion.log
- ReplicationKit/Appendices/Appendix_NormalDistribution/dynareSAMOptionValue_NoDispersion.m
- ReplicationKit/Appendices/Appendix_NormalDistribution/dynareSAMOptionValue_NoDispersion.mod
- ReplicationKit/Appendices/Appendix_NormalDistribution/dynareSAMOptionValue_NoDispersion/
- ReplicationKit/Appendices/Appendix_NormalDistribution/dynareSAMOptionValue_NoDispersion/Output/
- ReplicationKit/Appendices/Appendix_NormalDistribution/dynareSAMOptionValue_NoDispersion_dynamic.m
- ReplicationKit/Appendices/Appendix_NormalDistribution/dynareSAMOptionValue_NoDispersion_results.mat
- ReplicationKit/Appendices/Appendix_NormalDistribution/dynareSAMOptionValue_NoDispersion_set_auxiliary_variables.m
- ReplicationKit/Appendices/Appendix_NormalDistribution/dynareSAMOptionValue_NoDispersion_static.m
- ReplicationKit/Appendices/Appendix_NormalDistribution/dynareSAMOptionValue_NoDispersion_steadystate.m
- ReplicationKit/Appendices/Appendix_NormalDistribution/dynareSAMOptionValue_results.mat
- ReplicationKit/Appendices/Appendix_NormalDistribution/dynareSAMOptionValue_set_auxiliary_variables.m
- ReplicationKit/Appendices/Appendix_NormalDistribution/dynareSAMOptionValue_static.m
- ReplicationKit/Appendices/Appendix_NormalDistribution/dynareSAMOptionValue_steadystate.m
- ReplicationKit/Appendices/Appendix_NormalDistribution/fn_Cutoff.m
- ReplicationKit/Appendices/Appendix_NormalDistribution/fn_omega_chi.m
- ReplicationKit/Appendices/Appendix_NormalDistribution/fnElasticity.m
- ReplicationKit/Appendices/Appendix_NormalDistribution/inputParameters.mat
- ReplicationKit/Appendices/Appendix_NormalDistribution/Inputs/
- ReplicationKit/Appendices/Appendix_NormalDistribution/Inputs/IRFs_SaMOptionValue_Normal_p05_sigmaa0001_NoRecalib.mat
- ReplicationKit/Appendices/Appendix_NormalDistribution/Inputs/IRFs_SaMOptionValue_Normal_p05_sigmaa0001_Recalib.mat
- ReplicationKit/Appendices/Appendix_NormalDistribution/Inputs/IRFs_SaMOptionValue_Uniform_p05_sigmaa0001_NoRecalib.mat
- ReplicationKit/Appendices/Appendix_NormalDistribution/Inputs/IRFs_SaMOptionValue_Uniform_p05_sigmaa0001_Recalib.mat
- ReplicationKit/Appendices/Appendix_NormalDistribution/Inputs/resultsOptionValue_Normal_p04_NoRecalib_sigmaa0To001.mat
- ReplicationKit/Appendices/Appendix_NormalDistribution/Inputs/resultsOptionValue_Normal_p05_NoRecalib_sigmaa0To001.mat
- ReplicationKit/Appendices/Appendix_NormalDistribution/Inputs/resultsOptionValue_p04_NoRecalib_sigmaa0To001.mat
- ReplicationKit/Appendices/Appendix_NormalDistribution/Inputs/resultsOptionValue_p05_NoRecalib_sigmaa0To001.mat
- ReplicationKit/Appendices/Appendix_NormalDistribution/inputSettings.mat
- ReplicationKit/Appendices/Appendix_NormalDistribution/main_SaMOptionValue_Normal.m
- ReplicationKit/Appendices/Appendix_NormalDistribution/Output/
- ReplicationKit/Appendices/Appendix_NormalDistribution/Output/Figures/
- ReplicationKit/Appendices/Appendix_NormalDistribution/Output/Figures/fig_App_Normal_NoRecalib_Loopto01.pdf
- ReplicationKit/Appendices/Appendix_NormalDistribution/Output/Figures/fig_App_Normal_Recalib_sigma001.pdf
- ReplicationKit/Appendices/Appendix_NormalDistribution/Output/Figures/fig_SaMOptionValue_NormalDist_p05_sigmaa001_Recalib.pdf
- ReplicationKit/Appendices/Appendix_NormalDistribution/Output/IRFs/
- ReplicationKit/Appendices/Appendix_NormalDistribution/Output/IRFs/IRFs_SaMOptionValue_Normal_p05_sigmaa0001_Recalib_v2.mat
- ReplicationKit/Appendices/Appendix_NormalDistribution/Output/IRFs/IRFs_SaMOptionValue_Uniform_Spc.mat
- ReplicationKit/Appendices/Appendix_NormalDistribution/plot_SaMOptionValue_Normal.m
- ReplicationKit/Appendices/Appendix_NormalDistribution/simAndMoments3order/
- ReplicationKit/Appendices/Appendix_NormalDistribution/simAndMoments3order/dlyap_doubling.m
- ReplicationKit/Appendices/Appendix_NormalDistribution/simAndMoments3order/Dynare_Unfold_Matrices.m
- ReplicationKit/Appendices/Appendix_NormalDistribution/simAndMoments3order/Get_BCov_xiLeadS_z.m
- ReplicationKit/Appendices/Appendix_NormalDistribution/simAndMoments3order/GIRFPruning_v2.m
- ReplicationKit/Appendices/Appendix_NormalDistribution/simAndMoments3order/impulseResponsePruning.m
- ReplicationKit/Appendices/Appendix_NormalDistribution/simAndMoments3order/plotImpulseResponseDynare.m
- ReplicationKit/Appendices/Appendix_NormalDistribution/simAndMoments3order/reduceControlsDynare.m
- ReplicationKit/Appendices/Appendix_NormalDistribution/simAndMoments3order/RunDynarePruning.m
- ReplicationKit/Appendices/Appendix_NormalDistribution/simAndMoments3order/Simulate_Pruning_LinearInov.m
- ReplicationKit/Appendices/Appendix_NormalDistribution/simAndMoments3order/StateSpaceDynare_LinearInov.m
- ReplicationKit/Appendices/Appendix_NormalDistribution/simAndMoments3order/UnconditionalMoments_2nd_Lyap.m
- ReplicationKit/Appendices/Appendix_NormalDistribution/simAndMoments3order/UnconditionalMoments_3rd_Lyap.m
- ReplicationKit/Appendices/Appendix_RiskAversion/
- ReplicationKit/Appendices/Appendix_RiskAversion/Dynare code/
- ReplicationKit/Appendices/Appendix_RiskAversion/Dynare code/Archive/
- ReplicationKit/Appendices/Appendix_RiskAversion/Dynare code/Archive/dynareDHFRUncertainty_riskAversion.mod
- ReplicationKit/Appendices/Appendix_RiskAversion/Dynare code/Archive/dynareDHFRUncertainty_riskAversion_steadystate.m
- ReplicationKit/Appendices/Appendix_RiskAversion/Dynare code/Archive/mainDHFRUncertainty_riskAversion.m
- ReplicationKit/Appendices/Appendix_RiskAversion/Dynare code/dynareSaM_riskAversion.mod
- ReplicationKit/Appendices/Appendix_RiskAversion/Dynare code/dynareSaM_riskAversion/
- ReplicationKit/Appendices/Appendix_RiskAversion/Dynare code/dynareSaM_riskAversion/Output/
- ReplicationKit/Appendices/Appendix_RiskAversion/Dynare code/dynareSaM_riskAversion_steadystate.m
- ReplicationKit/Appendices/Appendix_RiskAversion/Dynare code/inputParameters.mat
- ReplicationKit/Appendices/Appendix_RiskAversion/Dynare code/inputPlotting.mat
- ReplicationKit/Appendices/Appendix_RiskAversion/Dynare code/inputSettings.mat
- ReplicationKit/Appendices/Appendix_RiskAversion/Dynare code/main_SaM_riskAversion.m
- ReplicationKit/Appendices/Appendix_RiskAversion/Dynare code/Output/
- ReplicationKit/Appendices/Appendix_RiskAversion/Dynare code/Output/IRFs/
- ReplicationKit/Appendices/Appendix_RiskAversion/Dynare code/Output/IRFs/IRFs_CRRA2_WageNash_RiskNeutralPricing.mat
- ReplicationKit/Appendices/Appendix_RiskAversion/Dynare code/Output/IRFs/IRFs_LinU_WageNash.mat
- ReplicationKit/Appendices/Appendix_RiskAversion/Dynare code/Output/IRFs/IRFs_LogU_WageLin_Baseline.mat
- ReplicationKit/Appendices/Appendix_RiskAversion/Dynare code/Output/IRFs/IRFs_LogU_WageLin_RiskNeutralPricing.mat
- ReplicationKit/Appendices/Appendix_RiskAversion/Dynare code/Output/IRFs/IRFs_LogU_WageNash_Baseline.mat
- ReplicationKit/Appendices/Appendix_RiskAversion/Dynare code/Output/IRFs/IRFs_LogU_WageNash_RiskNeutralPricing.mat
- ReplicationKit/Appendices/Appendix_RiskAversion/Dynare code/Output/IRFs/IRFs_LogU_WageNash_RiskNeutralPricing_MUConstantInNash.mat
- ReplicationKit/Appendices/Appendix_RiskAversion/Dynare code/Output/IRFs/IRFs_LogU_WageNash_RiskNeutralPricing_MUConstantInNash_SDFConstant.mat
- ReplicationKit/Appendices/Appendix_RiskAversion/Dynare code/Output/IRFs/IRFs_LogU_WageNash_RiskNeutralPricing_SDFConstant.mat
- ReplicationKit/Appendices/Appendix_RiskAversion/Dynare code/Output/IRFs/IRFs_Spc.mat
- ReplicationKit/Appendices/Appendix_RiskAversion/Dynare code/Parameters.mat
- ReplicationKit/Appendices/Appendix_RiskAversion/Dynare code/simAndMoments3order/
- ReplicationKit/Appendices/Appendix_RiskAversion/Dynare code/simAndMoments3order/dlyap_doubling.m
- ReplicationKit/Appendices/Appendix_RiskAversion/Dynare code/simAndMoments3order/Dynare_Unfold_Matrices.m
- ReplicationKit/Appendices/Appendix_RiskAversion/Dynare code/simAndMoments3order/Get_BCov_xiLeadS_z.m
- ReplicationKit/Appendices/Appendix_RiskAversion/Dynare code/simAndMoments3order/GIRFPruning_v2.m
- ReplicationKit/Appendices/Appendix_RiskAversion/Dynare code/simAndMoments3order/impulseResponsePruning.m
- ReplicationKit/Appendices/Appendix_RiskAversion/Dynare code/simAndMoments3order/plotImpulseResponseDynare.m
- ReplicationKit/Appendices/Appendix_RiskAversion/Dynare code/simAndMoments3order/reduceControlsDynare.m
- ReplicationKit/Appendices/Appendix_RiskAversion/Dynare code/simAndMoments3order/RunDynarePruning.m
- ReplicationKit/Appendices/Appendix_RiskAversion/Dynare code/simAndMoments3order/Simulate_Pruning_LinearInov.m
- ReplicationKit/Appendices/Appendix_RiskAversion/Dynare code/simAndMoments3order/StateSpaceDynare_LinearInov.m
- ReplicationKit/Appendices/Appendix_RiskAversion/Dynare code/simAndMoments3order/UnconditionalMoments_2nd_Lyap.m
- ReplicationKit/Appendices/Appendix_RiskAversion/Dynare code/simAndMoments3order/UnconditionalMoments_3rd_Lyap.m
- ReplicationKit/Appendices/Appendix_RiskAversion/inputSettings.mat
- ReplicationKit/Appendices/Appendix_RiskAversion/Output/
- ReplicationKit/Appendices/Appendix_RiskAversion/Output/Figures/
[truncated: 165 more entries]
