# Supplementary material for: Volatile hiring: uncertainty in search and matching models
Source: J Monet Econ. 2021 Oct;123:1–18. doi: 10.1016/j.jmoneco.2021.07.008 (PMC8547261; doi:10.1016/j.jmoneco.2021.07.008)
Supplement: Supplementary file 2 [file mmc2.zip › ReplicationKit/Appendices/Appendix_EndogenousMassEntrepreneurs/Main/dynareSAMOptionValue.log]

Starting Dynare (version 4.4.3).
Starting preprocessing of the model file ...
Found 26 equation(s).
Evaluating expressions...done
Computing static model derivatives:
 - order 1
Computing dynamic model derivatives:
 - order 1
 - order 2
 - order 3
Processing outputs ...done
Preprocessing completed.
Starting MATLAB/Octave computing.


Residuals of the static equations:

Equation number 1 : 0 : Searching workers
Equation number 2 : 0 : Matching function
Equation number 3 : 0 : Job finding rate 
Equation number 4 : 0 : Vacancy filling rate
Equation number 5 : 0 : Employment law of motion
Equation number 6 : 0 : Unemployment rate
Equation number 7 : 0 : Match value at cutoff
Equation number 8 : 0
Equation number 9 : 0 : Expected value of newly matched firm
Equation number 10 : 0
Equation number 11 : 0 : Value of unmatched entrepreneur
Equation number 12 : 0 : Indifference condition
Equation number 13 : 0 : Definition of p
Equation number 14 : 0 : Definition of a-Star
Equation number 15 : 0 : Vacancy creation
Equation number 16 : 0 : Entry of entrepreneurs
Equation number 17 : 0
Equation number 18 : 0 : Aggregate productivity
Equation number 19 : 0 : Aggregate productivity volatility
Equation number 20 : 0 : Output
Equation number 21 : 0 : Value of matched entrepreneur at steady state cut-off level
Equation number 22 : 0
Equation number 23 : 0 : Value of entrepreneur leaving without match
Equation number 24 : 0
Equation number 25 : 0
Equation number 26 : 0


STEADY-STATE RESULTS:

m                  		 0.0936
n                  		 0.936
u                  		 0.064
us                 		 0.1576
v                  		 0.133714
h                  		 0.7
z                  		 0.997402
f                  		 0.593909
y                  		 0.936
sigma_z            		 0.01
p                  		 0.5
aHat               		 2.38639e-16
aStar              		 0.00259808
JaHat              		 0.47067
JStar              		 0.478481
JU                 		 0.273404
JaHat_aHatSS       		 0.47067
Upsilon            		 1.10983
g                  		 2.98133e-05
JaHatPTilde        		 0.47067
JStarPTilde        		 0.47067
JU_d               		 0.27067
JaHatPTilde_aHatSS 		 0.47067
n_Obs              		 0.936
z_Obs              		 0.997402
sigma_z_Obs        		 0.01

EIGENVALUES:
         Modulus             Real        Imaginary

          0.3831           0.3831                0
            0.76             0.76                0
            0.95             0.95                0
            1.04             1.04                0
           1.122            1.122                0
           1.122            1.122                0
           1.122            1.122                0


There are 4 eigenvalue(s) larger than 1 in modulus 
for 4 forward-looking variable(s)

The rank condition is verified.


MODEL SUMMARY

  Number of variables:         26
  Number of stochastic shocks: 2
  Number of state variables:   3
  Number of jumpers:           4
  Number of static variables:  19


MATRIX OF COVARIANCE OF EXOGENOUS SHOCKS

Variables     eps_z     eps_s  
eps_z        1.000000  0.000000
eps_s        0.000000  1.000000

Run time for computation of IRFs a la Andreasen was 0.18923 seconds
Total computing time : 0h00m00s
Note: warning(s) encountered in MATLAB/Octave code
