# Supplementary material for: Volatile hiring: uncertainty in search and matching models
Source: J Monet Econ. 2021 Oct;123:1–18. doi: 10.1016/j.jmoneco.2021.07.008 (PMC8547261; doi:10.1016/j.jmoneco.2021.07.008)
Supplement: Supplementary file 2 [file mmc2.zip › ReplicationKit/Appendices/Appendix_EndogenousMassEntrepreneurs/Main/dynareSAMOptionValue_set_auxiliary_variables.m]

function y = dynareSAMOptionValue_set_auxiliary_variables(y, x, params)
%
% Status : Computes static model for Dynare
%
% Warning : this file is generated automatically by Dynare
%           from model file (.mod)
