# Supplementary material for: Volatile hiring: uncertainty in search and matching models
Source: J Monet Econ. 2021 Oct;123:1–18. doi: 10.1016/j.jmoneco.2021.07.008 (PMC8547261; doi:10.1016/j.jmoneco.2021.07.008)
Supplement: Supplementary file 2 [file mmc2.zip › ReplicationKit/Appendices/Appendix_HiringSpecifications/fn_omega_chi.m]

%==========================================================================
% Parent file: SaM model with option value due to het. prod. draws.
% This file: solves for ahat and chi that satisfies cut-off equation and elaticity
% this is a linear equation so can be solved analytically
% This version: assumes a~U(aL,aH)
%
% Case where y = z+a and entrepreneurs have 0 value upon separation
% Non-stochastic hiring
%
% Structure: 
%           Inputs: 
%                   - vGuess: 2x1 vector of omega and chi guesses
%                   - sPar:   structure of parameter values
%                   - target:  target value of ss-elasticity of h w.r.t. z
%
%           Functions called:
%                  - fnElasticity: computes ss-elasticity of h w.r.t. z              
%
%           Output:  
%                   - vError: 2x1 vector of errors
%
% Last updated: 22 October 2020
%==========================================================================

function vError = fn_omega_chi(vGuess,sPar,target)

% Unpack guess and some parameters to ease notation
omega = vGuess(1,1);
chi   = vGuess(1,2);

aHat  = sPar.ss.aHat;
p      = sPar.ss.p;
aStar = sPar.ss.aStar;
h     = sPar.ss.h;
n     = sPar.ss.n;
v     = sPar.ss.v;
lnh   = log(h);
lambdaastar = (1-omega)*(sPar.xss*(sPar.ss.z+aStar) - chi);
lambdaahat  = (1-omega)*(sPar.xss*(sPar.ss.z+aHat)  - chi);

% Compute error 

% vError(1) = -sPar.kappa/h + lambdaahat/(1-sPar.beta*(1-sPar.delta))...
%     - ((sPar.beta*p*h*lambdaastar)/((1-sPar.beta*(1-sPar.delta))*(1-sPar.beta*(1-p*h)))...
%     - (sPar.beta*p*sPar.kappa)/(1-sPar.beta*(1-p*h)));  % stochastic hiring
%     specification

vError(1) = -sPar.kappa/h + lambdaahat/(1-sPar.beta*(1-sPar.delta))...
            - ((sPar.beta*p*lambdaastar)/((1-sPar.beta*(1-sPar.delta))*(1-sPar.beta*(1-p)))... 
             - (sPar.beta*p*sPar.kappa/h)/(1-sPar.beta*(1-p)));

% Now let's do the fun part -> or rather, do it in fnElasticity

elasticity = fnElasticity([omega, chi],sPar);
vError(2) = abs(target-elasticity); 

%disp('omega chi elasticity target'); 
%disp([omega chi elasticity target])
%disp([vError(1) vError(2)]);
end
