# Supplementary material for: Volatile hiring: uncertainty in search and matching models
Source: J Monet Econ. 2021 Oct;123:1–18. doi: 10.1016/j.jmoneco.2021.07.008 (PMC8547261; doi:10.1016/j.jmoneco.2021.07.008)
Supplement: Supplementary file 2 [file mmc2.zip › ReplicationKit/Appendices/Appendix_HiringSpecifications/mainSaMOptionValue.m]

%%=========================================================================
% Replication code for den Haan, Freund and Rendahl (2021)
%
% SaM model that features option-value effects due to dispersion in
% idiosyncratic productivity draws and a finite mass of potential 
% entrepreneurs.

% This file: main/master code
% Model version: uniform distribution, additive productivity 
% specification, entrepreneur 'death'; 'non-stochastic hiring' (!)
% Calls: - dynare mod file + steady-state file
%        - fn_omega_chi
%        - fn_Cutoff
%        - fnElasticity
%
% Run on Matlab R2019b, Dynare 4.4.3
% Last updated: 30 October 2020

% For any questions, please email lukas.beat.freund@gmail.com
%%=========================================================================

%% Housekeeping
%--------------------------------------------------------------------------
clear; close all; clc;
TimeStart = tic;

%% User choices
%--------------------------------------------------------------------------

% Key model choices
optionRecalibration = 'yes';  % yes or no

% Idiosyncratic dipersion 
sigma_a_num = 1;       % choose how many loop elements; if 1 only, will plot 'usual' IRFs
sigma_a_low = 0.001;     
sigma_a_high = 0.001;    
vSigma_a = linspace(sigma_a_low,sigma_a_high,sigma_a_num); 
%vSigma_a = [0 vSigma_a]; % use trick to avoid issues with solver at v low but
%positive sigma_a values

% Plotting
load inputSettings
OptionPrint = 0;        
TargetPath ='Output\Figures\';
FigName = 'fig_SaMOptionValue_p05_sigmaa0001_Recalib_NonStochasticHiring';
sPlotting.numModels = 2; % currently store for pure uncertainty, total vol, productivity level

sPlotting.IrfPeriodsNum = 10;
sPlotting.numSubplotV = 2;
sPlotting.numSubplotH = 2;

sPlotting.variables = {'JU_d','u','p','h'}; 
sPlotting.names = {'Value of unmatched entrepreneur','Unemployment rate',...
        'Entry probability','Hiring rate'};
sPlotting.legend.show = sPlotting.numModels-1; % only use if 2 models
sPlotting.legend.labels{1} = 'Pure uncertainty effect';
sPlotting.legend.labels{2} =  'Total volatility effect';

%% Parameterization 
%---------------------------------------------------------------------------
% Shared parameters
pTarget = 0.5;          % target entry probability in steady state, when sigma_a>0

% Usual
sPar.zBar = 1;   
sPar.aMean = 0; 	
sPar.hBar = 0.7;    
sPar.uBar = 0.064;  
sPar.beta = 0.99;   
sPar.eta = 10;    
sPar.xss = (sPar.eta-1)/sPar.eta;
sPar.alpha = 0.5; 
sPar.delta = 0.1;    
sPar.TZElasticity = 7.0514; 

sPar.rho_z = 0.95;           
sPar.sigma_zbar = 0.01;    
sPar.rho_sigma_z = 0.76;       
sPar.sigma_sigma_z = 0.392*sPar.sigma_zbar; % level-specification
sPar.ss.sigma_z = sPar.sigma_zbar;
  
% If loop, preallocate some vectors
if numel(vSigma_a)>1
    vomega = zeros(1,length(vSigma_a));
    vchi = vomega;  vh = vomega; vaStarss = vchi; vJUss = vchi; vaHat = vchi; vJaHat = vchi;
end

for iS = 1:length(vSigma_a)

sPar.sigma_a = vSigma_a(iS);

sPar.uni = sPar.sigma_a/(sqrt(1/3));
sPar.aH = sPar.aMean + sPar.uni;
sPar.aL = sPar.aMean - sPar.uni;  

if sPar.sigma_a > 0
switch optionRecalibration 
    case 'no'
        
        sPar.ss.z = sPar.zBar;
        hss = sPar.hBar;  
        nss = 1-sPar.uBar;
        mss = sPar.delta*nss;
        usss = 1-(1-sPar.delta)*nss;
        fss = mss/usss;
        vss = mss/hss;
        thetass= vss/usss;
        sPar.psi = mss/(usss^sPar.alpha*vss^(1-sPar.alpha));
        sPar.kappa = 0.14;
        sPar.wss = sPar.xss*sPar.zBar-(1-sPar.beta*(1-sPar.delta))*(sPar.kappa/hss);  
        FS = (sPar.xss*1)/(sPar.alpha*sPar.TZElasticity);
        sPar.chi = sPar.xss*sPar.zBar-FS; 
        sPar.omega = (sPar.wss-sPar.chi)/(sPar.xss*sPar.zBar-sPar.chi); 
  
        % Finite mass of firms: set such that no discontinuity when moving from zero to non-zero sigma_a
        sPar.Pss = pTarget;
        sPar.Upsilon = vss/sPar.Pss + (1-sPar.delta)*nss; 
        
    case 'yes' 
        
        % We can use the following values, e.g. sPar.hBar for sPar.ss.h b/c
        % our recalibration ensures that we're hitting these targets even if
        % sigma_a>0
        sPar.ss.p = pTarget;   
        sPar.ss.h = sPar.hBar;
        sPar.ss.n = 1-sPar.uBar;
        sPar.ss.m = sPar.delta*sPar.ss.n;
        sPar.ss.us = 1-(1-sPar.delta)*sPar.ss.n;
        sPar.ss.f = sPar.ss.m/sPar.ss.us;
        sPar.ss.v = sPar.ss.m/sPar.ss.h;
        sPar.ss.theta = sPar.ss.v/sPar.ss.us;
        sPar.psi = sPar.ss.m/(sPar.ss.us^sPar.alpha*sPar.ss.v^(1-sPar.alpha));          
        
        % Given our target for p, we get aHat and aStar analytically given
        % uniform distribution formulas
        sPar.ss.aHat = sPar.aMean + sPar.uni - (sPar.ss.p*2*sPar.uni);   % p = 1-F(aHat)       
        sPar.ss.aStar = 0.5*(sPar.aH+sPar.ss.aHat);                      % a* = E[a|a=>aHat)
        
        % We recalibrate aggregate productivity such that mean total
        % productivity is still equal to unity...
        sPar.ss.z = 1-sPar.ss.aStar;     
        
        % ...which is neat because that way vacancy posting costs will be
        % unchanged
        sPar.kappa =  sPar.ss.n*(sPar.ss.z+sPar.ss.aStar)*0.02/sPar.ss.v; 
        % Mass of firms follows from targeted vacancies and targeted entry
        % probability
        sPar.Upsilon = sPar.ss.v + sPar.ss.p*(1-sPar.delta)*sPar.ss.n;
        sPar.Upsilon = sPar.Upsilon/sPar.ss.p;

        % We still have to solve for omega and chi to hit the
        % ... targeted elasticity w.r.t. z (comes from free-entry model)
        target = -sPar.alpha*sPar.TZElasticity; % we're working with the ss-elasticity of h w.r.t. z

        % To initialize omega and chi, use values from sigma_a = 0
        w0 = sPar.xss*(sPar.aMean+sPar.ss.z)-(1-sPar.beta*(1-sPar.delta))*(sPar.kappa/sPar.ss.h);  
        FS = (sPar.xss*(sPar.aMean+sPar.ss.z))/(sPar.alpha*sPar.TZElasticity);
        chi0 = sPar.xss*sPar.ss.z-FS; 
        omega0 = (w0-chi0)/(sPar.xss*sPar.ss.z-chi0); 

           if iS == 1
                  vInitOmegaChi = [omega0 chi0];
            else
                 vInitOmegaChi = vSolOmegaChi; 
            end

           options = optimoptions('fsolve','Display','iter','Algorithm','trust-region',...
                'MaxFunctionEvaluations',100000,'StepTolerance',1e-10,'OptimalityTolerance',1e-10);
            
            [vSolOmegaChi0,~,~] = fsolve(@(x) fn_omega_chi(x,sPar,target),vInitOmegaChi,options);
            [vSolOmegaChi,fval,exitflag] = fsolve(@(x) fn_omega_chi(x,sPar,target),vSolOmegaChi0,options);
     
            sPar.omega = vSolOmegaChi(1);
            sPar.chi = vSolOmegaChi(2);
                                
end

%% Steady-state 
%---------------------------------------------------------------------------

    % Solve jointly for aHat and h
    vInit = [0.001,0.7];  
    options = optimoptions('fsolve','Display','none',...
                'MaxFunctionEvaluations',100000,'StepTolerance',1e-10,'OptimalityTolerance',1e-10);
    
    vSol = fsolve(@(x) fn_Cutoff(x,sPar),vInit,options);
    vSol = real(vSol);
    aHat = vSol(1);   h = vSol(2);
       
    % Compute p and a* implied by aHat
    p = 1 - (aHat-sPar.aL)/(sPar.aH-sPar.aL);  %1-F(aHat)
    aStar = 0.5*(sPar.aH+aHat);                % E(a|a>aHat)

    % Compute other relevant variables
    v     = p*sPar.Upsilon/(1+p*(1-sPar.delta)*h/sPar.delta);
    n     = h*v/sPar.delta;
    f     = sPar.psi*((1-(1-sPar.delta)*n)/v)^(sPar.alpha-1);
    y     = (aStar+sPar.ss.z)*n;

    % Implied value functions
     LambdaaStar =  ((1-sPar.omega)*(sPar.xss*(aStar+sPar.ss.z)-sPar.chi));
     JaStar = LambdaaStar/(1-sPar.beta*(1-sPar.delta));
     LambdaaHat =  ((1-sPar.omega)*(sPar.xss*(aHat+sPar.ss.z)-sPar.chi));
     JaHat = LambdaaHat/(1-sPar.beta*(1-sPar.delta));
    JU = (p*(JaStar-sPar.kappa/h))/(1-sPar.beta*(1-p)); 
     %JU = (p*(h*JaStar-sPar.kappa))/(1-sPar.beta*(1-p*h));     % stochastic hiring specification    
     
               
    % Quick check
    JDiff = JaHat-sPar.beta*JU;     
    hImplied = sPar.kappa./JDiff; 
    disp('Check hiring rate -- difference between solver and implied should be 0')
    disp(hImplied-h)

    % Following should be 0
     checkCutoff = -sPar.kappa/h + LambdaaHat/(1-sPar.beta*(1-sPar.delta))...
                - ((sPar.beta*p*h*LambdaaStar)/((1-sPar.beta*(1-sPar.delta))*(1-sPar.beta*(1-p*h)))...
                - (sPar.beta*p*sPar.kappa)/(1-sPar.beta*(1-p*h)));
    
    % Put everything together into a sub-element of the parameter structure
    % (called by Dynare)
    sPar.ss.n = n;
    sPar.ss.m = sPar.delta*sPar.ss.n;
    sPar.ss.us = 1-(1-sPar.delta)*sPar.ss.n;
    sPar.ss.v = v;
    sPar.ss.h = h;
    sPar.ss.aHat = aHat;
    sPar.ss.aStar = aStar;
    sPar.ss.p = p;
    sPar.ss.JaHat = JaHat;
    sPar.ss.JStar = JaStar;
    sPar.ss.JU = JU;

elseif sPar.sigma_a == 0
       sPar.ss.z = sPar.zBar;
       sPar.ss.h = sPar.hBar;  
       sPar.ss.n = 1-sPar.uBar;
       sPar.ss.m = sPar.delta*sPar.ss.n;
       sPar.ss.us = 1-(1-sPar.delta)*sPar.ss.n;
       sPar.ss.f = sPar.ss.m/sPar.ss.us;
       sPar.ss.v = sPar.ss.m/sPar.ss.h;
       sPar.ss.theta = sPar.ss.v/sPar.ss.us;
       sPar.psi = sPar.ss.m/(sPar.ss.us^sPar.alpha*sPar.ss.v^(1-sPar.alpha));
       sPar.kappa = 0.14;
       sPar.wss = sPar.xss*sPar.zBar-(1-sPar.beta*(1-sPar.delta))*(sPar.kappa/sPar.ss.h);  
       FS = (sPar.xss*1)/(sPar.alpha*sPar.TZElasticity);
       sPar.chi = sPar.xss*sPar.zBar-FS; 
       sPar.omega = (sPar.wss-sPar.chi)/(sPar.xss*sPar.zBar-sPar.chi); 
  
         vSolOmegaChi = [sPar.omega  sPar.chi];
       
        % Finite mass of firms: set such that no discontinuity when moving from zero to non-zero sigma_a
        sPar.Pss = 0.5; % include to make structures sPar conformable
        sPar.ss.p = sPar.Pss ;
        sPar.Upsilon = sPar.ss.v/sPar.ss.p + (1-sPar.delta)*sPar.ss.n; 
        
        sPar.ss.aStar = 0;
        sPar.ss.aHat = 0;
        sPar.ss.JaHat = sPar.kappa/sPar.ss.h;
        sPar.ss.JStar = sPar.kappa/sPar.ss.h;
        sPar.ss.JU = 0;                     % as a result of our calibration choices
        
        LambdaaStar =  ((1-sPar.omega)*(sPar.xss*(sPar.ss.z)-sPar.chi));
        LambdaaHat =  ((1-sPar.omega)*(sPar.xss*(sPar.ss.z)-sPar.chi));
        
        
end
    
save inputParameters sPar

%% Run Dynare
%---------------------------------------------------------------------------
if sPar.sigma_a > 0
    dynare dynareSAMOptionValue noclearall
elseif sPar.sigma_a == 0
    dynare dynareSAMOptionValue_NoDispersion noclearall
end

%% Get IRFs, make relevant manipulations for visualization, store results
%---------------------------------------------------------------------------

    if sPlotting.numModels == 1
        mIRF_1 = mIRFProp_zUncertainty_EMAS;
    elseif sPlotting.numModels == 2
        mIRF_1 = mIRFProp_zUncertainty_EMAS;
        mIRF_2 = mIRFProp_Andreasen_zVol_EMAS; % responses of control variables only!
    elseif sPlotting.numModels == 3
        mIRF_1 = mIRFProp_zUncertainty_EMAS;
        mIRF_2 = mIRFProp_Andreasen_zVol_EMAS; % responses of control variables only!
        mIRF_3 = mIRFProp_Order1_z_EMAS;
    end

    if sPlotting.numModels == 1
        sResults.aIRF = reshape([mIRF_1],[size(mIRF_1,1),size(mIRF_1,2),sPlotting.numModels]);
    elseif sPlotting.numModels == 2
         sResults.aIRF = reshape([mIRF_1,mIRF_2],[size(mIRF_1,1),size(mIRF_1,2),sPlotting.numModels]);
    elseif sPlotting.numModels == 3
        sResults.aIRF = reshape([mIRF_1,mIRF_2,mIRF_3],[size(mIRF_1,1),size(mIRF_1,2),sPlotting.numModels]);
    end

    % For rates (u, h, f, p), switch to ppt instead of percent
    uPos = strmatch('u',vNames,'exact');
    hPos = strmatch('h',vNames,'exact');
    fPos = strmatch('f',vNames,'exact');
    pPos = strmatch('p',vNames,'exact');

    sResults.aIRF(:,uPos,:) = sResults.aIRF(:,uPos,:)*vEMAS(uPos);
    sResults.aIRF(:,hPos,:) = sResults.aIRF(:,hPos,:)*vEMAS(hPos);
    sResults.aIRF(:,fPos,:) = sResults.aIRF(:,fPos,:)*vEMAS(fPos);
    sResults.aIRF(:,pPos,:) = sResults.aIRF(:,pPos,:)*vEMAS(pPos);


    %sResults.uIRFTVMax(iS) = max(sResults.aIRF(:,uPos,2));
    
    % let's look at absolute deviations from relevant value functions
    aHatPos = strmatch('aHat',vNames,'exact');   % 0 for p = 1/2
    JU_dPos = strmatch('JU_d',vNames,'exact');
    JaHatPos = strmatch('JaHat',vNames,'exact');
    JaHat_aHatSSPos = strmatch('JaHat_aHatSS',vNames,'exact');

    sResults.aIRF(:,JU_dPos,:) = sResults.aIRF(:,JU_dPos,:)*vEMAS(JU_dPos);
    sResults.aIRF(:,JaHatPos,:) = sResults.aIRF(:,JaHatPos,:)*vEMAS(JaHatPos);
    sResults.aIRF(:,JaHat_aHatSSPos,:) = sResults.aIRF(:,JaHat_aHatSSPos,:)*vEMAS(JaHat_aHatSSPos);
    sResults.aIRF(:,aHatPos,:) = sResults.aIRF(:,aHatPos,:)*vEMAS(aHatPos);

    % Adjust values that are virtually zero (not exactly due to use of a solver) to exactly zero to avoid confusing graphs
    sResults.aIRF(abs(sResults.aIRF)<1e-10)=0;

    % Store some interesting values for loop
    sResults.sigmaass(iS) = sPar.sigma_a;
    sResults.vomega(iS) = sPar.omega;
    sResults.vchi(iS) = sPar.chi;
    sResults.vhss(iS) = sPar.ss.h;
    sResults.vaStarss(iS) = sPar.ss.aStar;
    sResults.vaHat(iS) = sPar.ss.aHat;
    sResults.vJaHat(iS) = sPar.ss.JaHat;
    sResults.vJUss(iS) = sPar.ss.JU;
    sResults.vLambdaaHatss(iS) = LambdaaHat;
    sResults.vLambdaaStarss(iS) = LambdaaStar;
    sResults.vuss(iS) = 1-sPar.ss.n;
    sResults.sPar(iS) = sPar;
    aStore(:,:,:,iS) =  sResults.aIRF(:,:,:); % full IRFs
    if sPar.sigma_a >0
        sResults.vElasticity(iS) = fnElasticity([sPar.omega sPar.chi],sPar);
    elseif sPar.sigma_a == 0
        sResults.vElasticity = -sPar.TZElasticity*sPar.alpha;
    end
end

sResults.names = vNames;
sResults.aStore = aStore;

%% Plotting 
%---------------------------------------------------------------------------

%% Single sigma_a value
if sigma_a_num == 1

fig1=figure;
for iV = 1:numel(sPlotting.variables)
    subplot(sPlotting.numSubplotV,sPlotting.numSubplotH,iV)
    for iN = 1:sPlotting.numModels
        p1=plot(0:sPlotting.IrfPeriodsNum,100*sResults.aIRF(1:sPlotting.IrfPeriodsNum+1,strmatch(sPlotting.variables{iV},vNames,'exact'),iN),sSettings.lines.list{iN},'LineWidth',sSettings.lines.width,'Color',sSettings.colors.list{iN});
        hold on
        plot(0:sPlotting.IrfPeriodsNum,zeros(sPlotting.IrfPeriodsNum+1,1),sSettings.lines.list{3},'HandleVisibility','off','Color','k','Linewidth',0.5);
        xlim([0 sPlotting.IrfPeriodsNum]);
        set(gca,'XTick',[0:2:sPlotting.IrfPeriodsNum],'FontSize',sSettings.font.size.axisticks,'fontname',sSettings.font.name);
        ax = gca;
        ax.YAxis.Exponent = 0; 
        box on
    end
    title(sPlotting.names{iV},'FontSize',sSettings.font.size.default,'fontname',sSettings.font.name,'FontWeight','normal');

   if ismember(sPlotting.variables(iV),{'u','f','h','p'}) == 1
        ylabel('Deviation (ppts.)','FontSize',sSettings.font.size.axis,'fontname',sSettings.font.name);
    elseif ismember(sPlotting.variables(iV),{'aHat','JU_d','JaHat_aHatSS','JU1'}) == 1
        ylabel('Deviation (abs.)','FontSize',sSettings.font.size.axis,'fontname',sSettings.font.name);
    else        
       ylabel('Deviation (pct.)','FontSize',sSettings.font.size.axis,'fontname',sSettings.font.name);
    end    

if iV>=numel(sPlotting.variables)-1
xlabel('Time (quarters)','FontSize',sSettings.font.size.axis,'fontname',sSettings.font.name);
end

end

if sPlotting.legend.show == 1
    subplot(sPlotting.numSubplotV,sPlotting.numSubplotH,1)
    legend1 = legend(sPlotting.legend.labels);
    set(legend1,'fontname','times','Location','best','FontSize',sSettings.font.size.legend);
end

else 
     
%% Multiple sigma_a values
mResults = aStore(1,:,1,:); % first period, pure uncertainty
mResults = reshape(mResults,size(mResults,2),numel(vSigma_a));
            
fig1 = figure; 
 for iV = 1:numel(sPlotting.variables)
    subplot(sPlotting.numSubplotV,sPlotting.numSubplotH,iV)
    p1=plot(vSigma_a,100*mResults(strmatch(sPlotting.variables{iV},vNames,'exact'),:),sSettings.lines.list{1},'LineWidth',sSettings.lines.width,'Color',sSettings.colors.list{1});
    hold on 
    xlabel('$\sigma_a$','FontSize',sSettings.font.size.axis,'fontname',sSettings.font.name,'interpreter','latex');
    set(gca,'XTick',[vSigma_a(1):((vSigma_a(end)-vSigma_a(1))/4):vSigma_a(end)],'FontSize',sSettings.font.size.axisticks,'fontname',sSettings.font.name);
    ax = gca; ax.YAxis.Exponent = 0; 

    if ismember(sPlotting.variables(iV),{'u','f','h','p'}) == 1
        ylabel('Deviation (ppts.)','FontSize',sSettings.font.size.axis,'fontname',sSettings.font.name);
    elseif ismember(sPlotting.variables(iV),{'aHat','JU_d','JaHat_aHatSS'}) == 1
        ylabel('Deviation (abs.)','FontSize',sSettings.font.size.axis,'fontname',sSettings.font.name);
    else        
       ylabel('Deviation (pct.)','FontSize',sSettings.font.size.axis,'fontname',sSettings.font.name);
    end    
    box on
    title(sPlotting.names{iV},'FontSize',sSettings.font.size.default,'fontname',sSettings.font.name,'FontWeight','normal');
    axis tight
 end % end plotting loop    
    
end     
   
%% Printing
%---------------------------------------------------------------------------

sSettings.plots.xSize = sPlotting.numSubplotH*8.75; 
sSettings.plots.ySize = sPlotting.numSubplotV*6.25; 
sSettings.plots.xCut = 1;
sSettings.plots.yCut = 1;

set(gcf,'Units','centimeters','Position',[0 0 sSettings.plots.xSize sSettings.plots.ySize],'PaperUnits','centimeters' ...
      ,'PaperPosition',[0 0 sSettings.plots.xSize sSettings.plots.ySize],'PaperSize',[sSettings.plots.xSize-sSettings.plots.xCut sSettings.plots.ySize-sSettings.plots.yCut],'PaperPositionMode','auto')
  
if OptionPrint == 1      
    FigNamepdf =horzcat(horzcat(TargetPath,FigName),'.pdf');
    print(fig1,FigNamepdf,'-dpdf','-painters')
end
