# Supplementary material for: Volatile hiring: uncertainty in search and matching models
Source: J Monet Econ. 2021 Oct;123:1–18. doi: 10.1016/j.jmoneco.2021.07.008 (PMC8547261; doi:10.1016/j.jmoneco.2021.07.008)
Supplement: Supplementary file 2 [file mmc2.zip › ReplicationKit/Appendices/Appendix_InfinitelyLived/gamma0_model/fn_omega_chi_nodeath.m]

%==========================================================================
% Parent file: SaM model with option value due to het. prod. draws
% *and* no entrepreneur death upon separation
%
% This file: solves for ahat and chi that satisfies cut-off equation and elasticity
%
% This version: assumes a~U(aL,aH); 
% z+a and entrepreneurs have 0 value upon separation
%
% Structure: 
%           Inputs: 
%                   - vGuess: 2x1 vector of omega and chi guesses
%                   - sPar:   structure of parameter values
%                   - target:  target value of ss-elasticity of h w.r.t. z
%
%           Functions called:
%                  - fn_Elasticity_nodeath: computes ss-elasticity of h w.r.t. z   
%                    (adjusted s.t. no entrepreneur death)
%
%           Output:  
%                   - vError: 2x1 vector of errors
%
% Last updated: June 2021
%==========================================================================


function vError = fn_omega_chi_nodeath(vGuess,sPar,target)

    % Unpack guess and some parameters to ease notation
    omega = vGuess(1,1);
    chi   = vGuess(1,2);

    aHat  = sPar.ss.aHat;
    p      = sPar.ss.p;
    aStar = sPar.ss.aStar;
    h     = sPar.ss.h;
    n     = sPar.ss.n;
    v     = sPar.ss.v;
    lnh   = log(h);
    lambdaastar = (1-omega)*(sPar.xss*(sPar.ss.z+aStar) - chi);
    lambdaahat  = (1-omega)*(sPar.xss*(sPar.ss.z+aHat)  - chi);

   % Compute error 

   % Death
   %     vError(1) = -sPar.kappa/h + lambdaahat/(1-sPar.beta*(1-sPar.delta))...
   %         - ((sPar.beta*p*h*lambdaastar)/((1-sPar.beta*(1-sPar.delta))*(1-sPar.beta*(1-p*h)))...
   %         - (sPar.beta*p*sPar.kappa)/(1-sPar.beta*(1-p*h)));

    % No death
    vError(1) = -sPar.kappa/h  + (lambdaastar + sPar.beta*(1-sPar.delta)*p*sPar.kappa) ...
                / (1-sPar.beta*(1-sPar.delta)*(1-p*h))                 ...
                - (lambdaastar - lambdaahat)                            ...
                / (1-sPar.beta*(1-sPar.delta));

    % Compute elasticity
    elasticity = fn_Elasticity_nodeath([omega, chi],sPar);  
    vError(2) = abs(target-elasticity); 

    %disp('omega chi elasticity target'); 
    %disp([omega chi elasticity target])
    %disp([vError(1) vError(2)]);
end
