# Supplementary material for: Volatile hiring: uncertainty in search and matching models
Source: J Monet Econ. 2021 Oct;123:1–18. doi: 10.1016/j.jmoneco.2021.07.008 (PMC8547261; doi:10.1016/j.jmoneco.2021.07.008)
Supplement: Supplementary file 2 [file mmc2.zip › ReplicationKit/Appendices/Appendix_NormalDistribution/dynareSAMOptionValue_NoDispersion.log]

Starting Dynare (version 4.4.3).
Starting preprocessing of the model file ...
Found 25 equation(s).
Evaluating expressions...done
Computing static model derivatives:
 - order 1
Computing dynamic model derivatives:
 - order 1
 - order 2
 - order 3
Processing outputs ...done
Preprocessing completed.
Starting MATLAB/Octave computing.
:\dynare\4.4.3\matlab\dynare.m',180,0)">line 180</a>)
evalin('base',fname) ;
Error in <a href="matlab:matlab.internal.language.introspective.errorDocCallback('main_SaMOptionValue_Normal', 'C:\Users\lbf25\Dropbox\ECON PHD\Projects\SaM -Uncertainty -- working dir\Replication files\Appendix\Appendix_D_NormalDistribution\main_SaMOptionValue_Normal.m', 287)" style="font-weight:bold">main_SaMOptionValue_Normal</a> (<a href="matlab: opentoline('C:\Users\lbf25\Dropbox\ECON PHD\Projects\SaM -Uncertainty -- working dir\Replication files\Appendix\Appendix_D_NormalDistribution\main_SaMOptionValue_Normal.m',287,0)">line 287</a>)
    dynare dynareSAMOptionValue_NoDispersion noclearall} 
main_SaMOptionValue_Normal
[Warning: Function isfile has the same name as a MATLAB builtin. We suggest you rename the function to avoid a
potential name conflict.] 
[> In <a href="matlab:matlab.internal.language.introspective.errorDocCallback('path', 'C:\Program Files\MATLAB\R2019b\toolbox\matlab\general\path.m', 109)" style="font-weight:bold">path</a> (<a href="matlab: opentoline('C:\Program Files\MATLAB\R2019b\toolbox\matlab\general\path.m',109,0)">line 109</a>)
  In <a href="matlab:matlab.internal.language.introspective.errorDocCallback('addpath', 'C:\Program Files\MATLAB\R2019b\toolbox\matlab\general\addpath.m', 86)" style="font-weight:bold">addpath</a> (<a href="matlab: opentoline('C:\Program Files\MATLAB\R2019b\toolbox\matlab\general\addpath.m',86,0)">line 86</a>)
  In <a href="matlab:matlab.internal.language.introspective.errorDocCallback('dynare_config', 'C:\dynare\4.4.3\matlab\dynare_config.m', 65)" style="font-weight:bold">dynare_config</a> (<a href="matlab: opentoline('C:\dynare\4.4.3\matlab\dynare_config.m',65,0)">line 65</a>)
  In <a href="matlab:matlab.internal.language.introspective.errorDocCallback('dynare', 'C:\dynare\4.4.3\matlab\dynare.m', 48)" style="font-weight:bold">dynare</a> (<a href="matlab: opentoline('C:\dynare\4.4.3\matlab\dynare.m',48,0)">line 48</a>)
  In <a href="matlab:matlab.internal.language.introspective.errorDocCallback('main_SaMOptionValue_Normal', 'C:\Users\lbf25\Dropbox\ECON PHD\Projects\SaM -Uncertainty -- working dir\Replication files\Appendix\Appendix_D_NormalDistribution\main_SaMOptionValue_Normal.m', 287)" style="font-weight:bold">main_SaMOptionValue_Normal</a> (<a href="matlab: opentoline('C:\Users\lbf25\Dropbox\ECON PHD\Projects\SaM -Uncertainty -- working dir\Replication files\Appendix\Appendix_D_NormalDistribution\main_SaMOptionValue_Normal.m',287,0)">line 287</a>)] 

Configuring Dynare ...
[mex] Generalized QZ.
[mex] Sylvester equation solution.
[mex] Kronecker products.
[mex] Sparse kronecker products.
[mex] Local state space iteration (second order).
[mex] Bytecode evaluation.
[mex] k-order perturbation solver.
[mex] k-order solution simulation.
[mex] Quasi Monte-Carlo sequence (Sobol).
[mex] Markov Switching SBVAR.

Starting Dynare (version 4.4.3).
Starting preprocessing of the model file ...
Found 25 equation(s).
Evaluating expressions...done
Computing static model derivatives:
 - order 1
Computing dynamic model derivatives:
 - order 1
 - order 2
 - order 3
Processing outputs ...done
Preprocessing completed.
Starting MATLAB/Octave computing.


Residuals of the static equations:

Equation number 1 : 0 : Searching workers
Equation number 2 : 0 : Matching function
Equation number 3 : 0 : Job finding rate 
Equation number 4 : 0 : Vacancy filling rate
Equation number 5 : 0 : Employment law of motion
Equation number 6 : 0 : Unemployment rate
Equation number 7 : 0 : Match value at cutoff
Equation number 8 : 0
Equation number 9 : 0 : Expected value of newly matched firm
Equation number 10 : 0
Equation number 11 : 0 : Value of unmatched entrepreneur
Equation number 12 : 0 : Indifference condition
Equation number 13 : 0 : Definition of a-Star
Equation number 14 : 0
Equation number 15 : 0
Equation number 16 : 0 : Vacancy creation
Equation number 17 : 0 : Aggregate productivity
Equation number 18 : 0 : Aggregate productivity volatility
Equation number 19 : 0 : Output
Equation number 20 : 0 : Value of matched entrepreneur at steady state cut-off level
Equation number 21 : 0
Equation number 22 : 0 : Value of entrepreneur leaving without match
Equation number 23 : 0
Equation number 24 : 0
Equation number 25 : 0


STEADY-STATE RESULTS:

m                  		 0.0936
n                  		 0.936
u                  		 0.064
us                 		 0.1576
v                  		 0.133714
h                  		 0.7
z                  		 1
f                  		 0.593909
y                  		 0.936
sigma_z            		 0.01
p                  		 0.5
aHat               		 0
aStar              		 0
JaHat              		 0.2
JStar              		 0.2
JU                 		 0
JaHat_aHatSS       		 0.2
JaHatPTilde        		 0.2
JStarPTilde        		 0.2
JaHatPTilde_aHatSS 		 0.2
normpdfEval        		 0
JU_d               		 0
n_Obs              		 0.936
z_Obs              		 1
sigma_z_Obs        		 0.01

EIGENVALUES:
         Modulus             Real        Imaginary

          0.3655           0.3655                0
            0.76             0.76                0
            0.95             0.95                0
            1.01             1.01                0
           1.122            1.122                0
           1.122            1.122                0
           1.122            1.122                0


There are 4 eigenvalue(s) larger than 1 in modulus 
for 4 forward-looking variable(s)

The rank condition is verified.


MODEL SUMMARY

  Number of variables:         25
  Number of stochastic shocks: 2
  Number of state variables:   3
  Number of jumpers:           4
  Number of static variables:  18


MATRIX OF COVARIANCE OF EXOGENOUS SHOCKS

Variables     eps_z     eps_s  
eps_z        1.000000  0.000000
eps_s        0.000000  1.000000

Run time for computation of IRFs a la Andreasen was 0.46289 seconds
Total computing time : 0h00m00s
Note: warning(s) encountered in MATLAB/Octave code
