# Supplementary material for: Volatile hiring: uncertainty in search and matching models
Source: J Monet Econ. 2021 Oct;123:1–18. doi: 10.1016/j.jmoneco.2021.07.008 (PMC8547261; doi:10.1016/j.jmoneco.2021.07.008)
Supplement: Supplementary file 2 [file mmc2.zip › ReplicationKit/Appendices/Appendix_NormalDistribution/plot_SaMOptionValue_Normal.m]

%%=========================================================================
% Replication code for den Haan, Freund and Rendahl (2021)
%
% SaM model that features option-value effects due to dispersion in
% idiosyncratic productivity draws and a finite mass of potential 
% entrepreneurs.

% This file: plots given normal distribution

% Run on Matlab R2019b, Dynare 4.4.3
% Last updated: November 2020 

% For any questions, please email lukas.beat.freund@gmail.com
%%=========================================================================

%% Housekeeping
%--------------------------------------------------------------------------
clear; close all; clc;
TimeStart = tic;

load inputSettings

%% Steady state
%--------------------------------------------------------------------------

% Load data
load('Inputs\resultsOptionValue_Normal_p05_NoRecalib_sigmaa0To001') % Baseline
vSigma_a = sResults.sigmaass;
uPos = strmatch('u',sResults.names,'exact');
palpha = sResults.sPar(1,1).alpha;
mResults = sResults.aStore(1,:,1,:);  % IRFs
mResults_1 = reshape(mResults,size(mResults,2),numel(vSigma_a));
sResults_1 = sResults;

% Comparison (Uniform)
load('Inputs\resultsOptionValue_p05_NoRecalib_sigmaa0To001')
vSigma_a_2 = sResults.sigmaass;
uPos = strmatch('u',sResults.names,'exact');
palpha = sResults.sPar(1,1).alpha;
mResults = sResults.aStore(1,:,1,:);  % IRFs
mResults_2 = reshape(mResults,size(mResults,2),numel(vSigma_a_2));
sResults_2 = sResults;


%% Plot
fig=figure;
subplot(1,2,1)
p1=plot(vSigma_a,100*sResults_1.vJUss,'LineWidth',sSettings.lines.width,'linestyle',sSettings.lines.list{1},'Color',sSettings.colors.list{1});
hold on
p2=plot(vSigma_a_2,100*sResults_2.vJUss,'LineWidth',sSettings.lines.width,'linestyle',sSettings.lines.list{2},'Color',sSettings.colors.list{2});
xlabel('$\sigma_a$','FontSize',sSettings.font.size.axis,'fontname',sSettings.font.name,'interpreter','latex');
set(gca,'XTick',[vSigma_a(1):((vSigma_a(end)-vSigma_a(1))/2):vSigma_a(end)],'FontSize',sSettings.font.size.axisticks,'fontname',sSettings.font.name);
ylabel('Absolute value','FontSize',sSettings.font.size.axis,'fontname',sSettings.font.name);
%ylim([6.2,10])
box on
title('Steady-state value of unmatched entrepreneur','FontSize',sSettings.font.size.default,'fontname',sSettings.font.name,'FontWeight','normal');
ax = gca;
ax.XAxis.Exponent = 0; 
legend1 = legend([p1,p2],'Normal distribution','Uniform distribution');
set(legend1,'fontname','times','Location','best','FontSize',sSettings.font.size.legend);


subplot(1,2,2)
p1=plot(vSigma_a,100*sResults_1.vuss,'LineWidth',sSettings.lines.width,'linestyle',sSettings.lines.list{1},'Color',sSettings.colors.list{1});
hold on
p2=plot(vSigma_a_2,100*sResults_2.vuss,'LineWidth',sSettings.lines.width,'linestyle',sSettings.lines.list{2},'Color',sSettings.colors.list{2});
xlabel('$\sigma_a$','FontSize',sSettings.font.size.axis,'fontname',sSettings.font.name,'interpreter','latex');
set(gca,'XTick',[vSigma_a(1):((vSigma_a(end)-vSigma_a(1))/2):vSigma_a(end)],'FontSize',sSettings.font.size.axisticks,'fontname',sSettings.font.name);
ylabel('Percent','FontSize',sSettings.font.size.axis,'fontname',sSettings.font.name);
box on
title('Steady-state unemployment rate','FontSize',sSettings.font.size.default,'fontname',sSettings.font.name,'FontWeight','normal');
ax = gca;
ax.XAxis.Exponent = 0; 

xSize = 2*8.75; 
ySize = 1*6.25; 
xCut = 1;
yCut = 0;

set(gcf,'Units','centimeters','Position',[0 0 xSize ySize],'PaperUnits','centimeters' ...
      ,'PaperPosition',[0 0 xSize ySize],'PaperSize',[xSize-xCut ySize-yCut],'PaperPositionMode','auto')

print(fig,'Output\Figures\fig_App_Normal_Recalib_sigma001','-dpdf','-painters')

%% IRFs
%--------------------------------------------------------------------------

% Load data
sPlotting.numModels = 2; 

% Normal
load(fullfile('.', 'Inputs/', 'IRFs_SaMOptionValue_Normal_p05_sigmaa0001_Recalib'));
mIRFProp_1=mIRFProp_zUncertainty_EMAS(:,1:24); % adjust b/c have different # of variables

% For rates (u, h, f, p), switch to ppt 
uPos = strmatch('u',vNames,'exact');
hPos = strmatch('h',vNames,'exact');
pPos = strmatch('p',vNames,'exact');
JU_dPos = strmatch('JU_d',vNames,'exact'); % and here use abs value

mIRFProp_1(:,uPos,:) = mIRFProp_1(:,uPos,:)*vEMAS(uPos);
mIRFProp_1(:,hPos,:) = mIRFProp_1(:,hPos,:)*vEMAS(hPos);
mIRFProp_1(:,pPos,:) = mIRFProp_1(:,pPos,:)*vEMAS(pPos);
mIRFProp_1(:,JU_dPos,:) = mIRFProp_1(:,JU_dPos,:)*vEMAS(JU_dPos);

% Uniform
load(fullfile('.', 'Inputs\', 'IRFs_SaMOptionValue_Uniform_p05_sigmaa0001_Recalib'));
mIRFProp_2=mIRFProp_zUncertainty_EMAS; 

% Transform as well
uPos = strmatch('u',vNames,'exact');
hPos = strmatch('h',vNames,'exact');
pPos = strmatch('p',vNames,'exact');
JU_dPos = strmatch('JU_d',vNames,'exact'); % and here use abs value
mIRFProp_2(:,uPos,:) = mIRFProp_2(:,uPos,:)*vEMAS(uPos);
mIRFProp_2(:,hPos,:) = mIRFProp_2(:,hPos,:)*vEMAS(hPos);
mIRFProp_2(:,pPos,:) = mIRFProp_2(:,pPos,:)*vEMAS(pPos);
mIRFProp_2(:,JU_dPos,:) = mIRFProp_2(:,JU_dPos,:)*vEMAS(JU_dPos);

% What to plot and how
sPlotting.IRFPeriods = 10;
sPlotting.vVariables = {'JU_d','u','p','h'};
sPlotting.vVNames = {'Value of unmatched entrepreneur','Unemployment rate', 'Entry probability','Hiring rate'};
sPlotting.numSubplotV = 2;
sPlotting.numSubplotH = 2;
sPlotting.legend.show = 1;
sPlotting.legend.labels{1} = 'Normal distribution';
sPlotting.legend.labels{2} = 'Uniform distribution';
sPlotting.legend.position = 'northeast';
     
% Put together
if sPlotting.numModels == 1
sResults.aIRF = reshape([mIRFProp_1],[size(mIRFProp_1,1),size(mIRFProp_1,2),sPlotting.numModels]);
elseif sPlotting.numModels == 2
sResults.aIRF = reshape([mIRFProp_1,mIRFProp_2],[size(mIRFProp_1,1),size(mIRFProp_1,2),sPlotting.numModels]);
elseif sPlotting.numModels == 3
sResults.aIRF = reshape([mIRFProp_1,mIRFProp_2,mIRFProp_3],[size(mIRFProp_1,1),size(mIRFProp_1,2),sPlotting.numModels]);
elseif sPlotting.numModels == 4
sResults.aIRF = reshape([mIRFProp_1,mIRFProp_2,mIRFProp_3,mIRFProp_4],[size(mIRFProp_1,1),size(mIRFProp_1,2),sPlotting.numModels]);
end

% Adjust values that are virtually zero (not exactly due to use of a solver) to exactly zero to avoid confusing graphs
sResults.aIRF(abs(sResults.aIRF)<1e-10)=0;

% Plot 
fig1=figure;
for iV = 1:numel(sPlotting.vVariables)
    subplot(sPlotting.numSubplotV,sPlotting.numSubplotH,iV)
for iN = 1:sPlotting.numModels
    box on 
    hold on
    plot(0:sPlotting.IRFPeriods,100*sResults.aIRF(1:sPlotting.IRFPeriods+1,strmatch(sPlotting.vVariables{iV},vNames,'exact'),iN),sSettings.lines.list{iN},'LineWidth',sSettings.lines.width,'Color',sSettings.colors.list{iN});
    hold on
    plot(0:sPlotting.IRFPeriods,zeros(sPlotting.IRFPeriods+1,1),sSettings.lines.zeros,'HandleVisibility','off','Color','k','Linewidth',0.1);
    xlim([0 sPlotting.IRFPeriods]);
    set(gca,'XTick',[0:2:sPlotting.IRFPeriods],'FontSize',sSettings.font.size.axisticks,'fontname',sSettings.font.name);
    ax = gca;     ax.YAxis.Exponent = 0; 
end
    title(sPlotting.vVNames{iV},'FontSize',sSettings.font.size.default,'fontname',sSettings.font.name,'FontWeight','normal');
    
    if ismember(sPlotting.vVariables(iV),{'u','f','h','p'}) == 1
        ylabel('Deviation (ppts.)','FontSize',sSettings.font.size.axis,'fontname',sSettings.font.name);
    elseif ismember(sPlotting.vVariables(iV),{'aHat','JU_d','JaHat_aHatSS','JU1'}) == 1
        ylabel('Deviation (abs.)','FontSize',sSettings.font.size.axis,'fontname',sSettings.font.name);
    else        
       ylabel('Deviation (pct.)','FontSize',sSettings.font.size.axis,'fontname',sSettings.font.name);
    end    
    if iV >= (sPlotting.numSubplotV*sPlotting.numSubplotH)-1
       xlabel('Time (quarters)','FontSize',sSettings.font.size.axis,'fontname',sSettings.font.name);
    end
end

if sPlotting.legend.show == 1
subplot(sPlotting.numSubplotV,sPlotting.numSubplotH,1)
legend1 = legend(sPlotting.legend.labels);
set(legend1,'fontname',sSettings.font.name,'Location',sPlotting.legend.position,'FontSize',sSettings.font.size.legend,'interpreter','none')
end

xSize = 2*8.75;  ySize = 2*6.25;  xCut = 1; yCut = 0.5;

set(gcf,'Units','centimeters','Position',[0 0 xSize ySize],'PaperUnits','centimeters' ...
      ,'PaperPosition',[0 0 xSize ySize],'PaperSize',[xSize-xCut ySize-yCut],'PaperPositionMode','auto')

print(fig1,'Output\Figures\fig_App_Normal_NoRecalib_Loopto01','-dpdf','-painters')
