# Supplementary material for: Volatile hiring: uncertainty in search and matching models
Source: J Monet Econ. 2021 Oct;123:1–18. doi: 10.1016/j.jmoneco.2021.07.008 (PMC8547261; doi:10.1016/j.jmoneco.2021.07.008)
Supplement: Supplementary file 2 [file mmc2.zip › ReplicationKit/Appendices/Appendix_RiskAversion/Dynare code/dynareSaM_riskAversion_steadystate.m]

function [ys,check] = dynareSaM_riskAversion_steadystate(ys,exo)

global M_ 
% read out parameters to access them with their name
NumberOfParameters = M_.param_nbr;
for ii = 1:NumberOfParameters
  paramname = deblank(M_.param_names(ii,:));
  eval([ paramname ' = M_.params(' int2str(ii) ');']);
end
% initialize indicator
check = 0;

%% Enter model equations here

load inputParameters


    z = sPar.ss.z;
    sigma_z = sPar.ss.sigma_z;
    h = sPar.hBar; 
    u = sPar.ss.u;
    n = 1-u;
    m = sPar.ss.m;
    us = sPar.ss.us;
    f = sPar.ss.f;
    v = sPar.ss.v;
    theta = sPar.ss.theta;
    y = sPar.ss.y;
    c = sPar.ss.c; % assumed that vacancy posting costs are rebated to hhd
    J = sPar.ss.J;
    wL = sPar.ss.w;      
    wN = sPar.ss.w;  
    w = sPar.ss.w;   
    lambda = sPar.ss.lambda;
    n_Obs = n;
    z_Obs = z;
    sigma_z_Obs = sigma_z;    
    RReal = 1/sPar.beta;

  
%% End own model equations

for iter = 1:length(M_.params) % Update parameters set in the file
  eval([ 'M_.params(' num2str(iter) ') = ' M_.param_names(iter,:) ';' ])
end

NumberOfEndogenousVariables = M_.orig_endo_nbr; % Auxiliary variables are set automatically
for ii = 1:NumberOfEndogenousVariables
  varname = deblank(M_.endo_names(ii,:));
  eval(['ys(' int2str(ii) ') = ' varname ';']);                % Get the steady state value of this variable
end
end
